# Supplementary material for: ﻿Fossil Carychiidae (Eupulmonata, Ellobioidea) from the Lower Pleistocene Nashua Formation of Florida, with the description of a new species
Source: Zookeys. 2023 Jun 14;1167:89–107. doi: 10.3897/zookeys.1167.102840 (PMC10285683; doi:10.3897/zookeys.1167.102840)
Supplement: XML Treatment for Carychium floridanum [file zookeys.1167.102840-treatment1.xml]

<!DOCTYPE tp:taxon-treatment
  PUBLIC "-//TaxonX//DTD Taxonomic Treatment Publishing DTD v0 20100105//EN" "tax-treatment-NSO.dtd">
<tp:taxon-treatment xmlns:tp="http://www.plazi.org/taxpub"><tp:treatment-meta><kwd-group><label>Taxon classification</label><kwd>
                <named-content content-type="kingdom">Animalia</named-content>
              </kwd><kwd>
                <named-content content-type="order">Ellobiida</named-content>
              </kwd><kwd>
                <named-content content-type="family">Ellobiidae</named-content>
              </kwd></kwd-group><mixed-citation publication-type="journal"><person-group><name><surname>Jochum</surname><given-names>Adrienne</given-names></name><name><surname>Bochud</surname><given-names>Estée</given-names></name><name><surname>Haberthür</surname><given-names>David</given-names></name><name><surname>Lee</surname><given-names>Harry G.</given-names></name><name><surname>Hlushchuk</surname><given-names>Ruslan</given-names></name><name><surname>Portell</surname><given-names>Roger W.</given-names></name></person-group><article-title>﻿Fossil <tp:taxon-name><tp:taxon-name-part taxon-name-part-type="family">Carychiidae</tp:taxon-name-part></tp:taxon-name> (<tp:taxon-name><tp:taxon-name-part taxon-name-part-type="suborder">Eupulmonata</tp:taxon-name-part></tp:taxon-name>, <tp:taxon-name><tp:taxon-name-part taxon-name-part-type="superfamily">Ellobioidea</tp:taxon-name-part></tp:taxon-name>) from the Lower Pleistocene Nashua Formation of Florida, with the description of a new species</article-title><source>Zookeys</source><day>14</day><month>06</month><year>2023</year><volume>1167</volume><fpage>89</fpage><lpage>107</lpage><pub-id pub-id-type="doi">10.3897/zookeys.1167.102840</pub-id></mixed-citation></tp:treatment-meta><tp:nomenclature><label>﻿</label><tp:taxon-name>
              <object-id xmlns:xlink="http://www.w3.org/1999/xlink" content-type="arpha" xlink:type="simple">A5A9E77D-8592-5E97-9C4D-A11BDD6722A1</object-id>
              <tp:taxon-name-part taxon-name-part-type="genus" reg="Carychium">Carychium</tp:taxon-name-part>
              <tp:taxon-name-part taxon-name-part-type="species" reg="floridanum">floridanum</tp:taxon-name-part>
            </tp:taxon-name><tp:taxon-authority>G. H. Clapp, 1918</tp:taxon-authority><xref ref-type="fig" rid="F4">Figs 4</xref><xref ref-type="fig" rid="F5">, 5</xref><xref ref-type="fig" rid="F6">, 6</xref><xref ref-type="fig" rid="F7">, 7</xref><xref ref-type="fig" rid="F8">, 8</xref><tp:nomenclature-citation-list><tp:nomenclature-citation><tp:taxon-name>
                  <tp:taxon-name-part taxon-name-part-type="genus" reg="Carychium">Carychium</tp:taxon-name-part>
                  <tp:taxon-name-part taxon-name-part-type="species" reg="exiguum">exiguum</tp:taxon-name-part>
                  <tp:taxon-name-part taxon-name-part-type="subspecies" reg="floridanum">floridanum</tp:taxon-name-part>
                </tp:taxon-name><comment>G. H. Clapp, 1918: 73–75, pl. 8.</comment></tp:nomenclature-citation><tp:nomenclature-citation><tp:taxon-name>
                  <tp:taxon-name-part taxon-name-part-type="genus" reg="Carychium">Carychium</tp:taxon-name-part>
                  <tp:taxon-name-part taxon-name-part-type="species" reg="floridanum">floridanum</tp:taxon-name-part>
                </tp:taxon-name><comment>G. H. Clapp, 1918: <xref ref-type="bibr" rid="B29">Weigand et al. 2013</xref>: 3, fig. 1 24|C5; Seq. ID: BARCA032-10, BARCA033-10, BARCA034-10, BARCA035-10, BARCA037-10.</comment></tp:nomenclature-citation><tp:nomenclature-citation><tp:taxon-name>
                  <tp:taxon-name-part taxon-name-part-type="genus" reg="Carychium">Carychium</tp:taxon-name-part>
                  <tp:taxon-name-part taxon-name-part-type="species" reg="floridanum">floridanum</tp:taxon-name-part>
                </tp:taxon-name><comment>G. H. Clapp, 1918: <xref ref-type="bibr" rid="B12">Jochum et al. 2017</xref>: 110–111, figs 6, 7.</comment></tp:nomenclature-citation></tp:nomenclature-citation-list></tp:nomenclature><tp:treatment-sec sec-type="material" id="SECID0E1DAE"><title>Material examined.</title><p>USA, Florida • Orange County, Orlando; <named-content xmlns:xlink="http://www.w3.org/1999/xlink" content-type="dwc:verbatimCoordinates" xlink:type="simple"><named-content content-type="geo-json" specific-use="{&#34;type&#34;:&#34;Point&#34;,&#34;coordinates&#34;:[-81.037500,28.448900]}" id="NCID0EDEAE" xlink:type="simple">28.4489, −81.0375</named-content></named-content> (WGS84) encompassing 500 m radius; Oct. 2021; R. Portell and H. Means leg.; <named-content xmlns:xlink="http://www.w3.org/1999/xlink" content-type="dwc:institutional_code" xlink:title="Natural History Museum Bern, Bern, Switzerland" xlink:href="http://grbio.org/institution/naturhistorisches-museum-der-burgergemeinde-bern" xlink:type="simple">NMBE</named-content> 577015–577016 (2 fossil specimens) (Figs <xref ref-type="fig" rid="F4">4</xref>–<xref ref-type="fig" rid="F6">6</xref>).</p><fig id="F4" position="float" orientation="portrait"><object-id xmlns:xlink="http://www.w3.org/1999/xlink" content-type="doi" xlink:type="simple">10.3897/zookeys.1167.102840.figure4</object-id><object-id xmlns:xlink="http://www.w3.org/1999/xlink" content-type="arpha" xlink:type="simple">95F8C737-F7EE-59FF-B3EF-FBB326A021A3</object-id><label>Figure 4.</label><caption><p>Fossil <italic><tp:taxon-name><tp:taxon-name-part taxon-name-part-type="genus" reg="Carychium">Carychium</tp:taxon-name-part><tp:taxon-name-part taxon-name-part-type="species" reg="floridanum">floridanum</tp:taxon-name-part></tp:taxon-name></italic> G. H. Clapp, 1918 (<named-content xmlns:xlink="http://www.w3.org/1999/xlink" content-type="dwc:institutional_code" xlink:title="Natural History Museum Bern, Bern, Switzerland" xlink:href="http://grbio.org/institution/naturhistorisches-museum-der-burgergemeinde-bern" xlink:type="simple">NMBE</named-content> 577015–577016). Light microscopic images showing different perspectives <bold>A–G</bold> (<named-content xmlns:xlink="http://www.w3.org/1999/xlink" content-type="dwc:institutional_code" xlink:title="Natural History Museum Bern, Bern, Switzerland" xlink:href="http://grbio.org/institution/naturhistorisches-museum-der-burgergemeinde-bern" xlink:type="simple">NMBE</named-content> 577015) <bold>H–N</bold> (<named-content xmlns:xlink="http://www.w3.org/1999/xlink" content-type="dwc:institutional_code" xlink:title="Natural History Museum Bern, Bern, Switzerland" xlink:href="http://grbio.org/institution/naturhistorisches-museum-der-burgergemeinde-bern" xlink:type="simple">NMBE</named-content> 577016). Peristome thickly callused with apertural barriers. Grey and orange colours indicate taphonomic and sedimentary processes, repectively. Scale bar: 1 mm.</p></caption><graphic xmlns:xlink="http://www.w3.org/1999/xlink" xlink:href="zookeys-1167-089_article-102840__-g004.jpg" position="float" orientation="portrait" xlink:type="simple" id="oo_863995.jpg"><uri content-type="original_file" xlink:type="simple">https://binary.pensoft.net/fig/863995</uri></graphic></fig><fig id="F5" position="float" orientation="portrait"><object-id xmlns:xlink="http://www.w3.org/1999/xlink" content-type="doi" xlink:type="simple">10.3897/zookeys.1167.102840.figure5</object-id><object-id xmlns:xlink="http://www.w3.org/1999/xlink" content-type="arpha" xlink:type="simple">701040C5-23A1-5E3B-BAE1-112EB4D4446A</object-id><label>Figure 5.</label><caption><p>3D visualizations of X-ray micro-CT data of fossil <italic><tp:taxon-name><tp:taxon-name-part taxon-name-part-type="genus" reg="Carychium">Carychium</tp:taxon-name-part><tp:taxon-name-part taxon-name-part-type="species" reg="floridanum">floridanum</tp:taxon-name-part></tp:taxon-name></italic> G. H. Clapp, 1918 (<named-content xmlns:xlink="http://www.w3.org/1999/xlink" content-type="dwc:institutional_code" xlink:title="Natural History Museum Bern, Bern, Switzerland" xlink:href="http://grbio.org/institution/naturhistorisches-museum-der-burgergemeinde-bern" xlink:type="simple">NMBE</named-content> 577015) <bold>A</bold> apertural view showing extent of lamellar fold <bold>B</bold> dorsal view <bold>C</bold> umbilical view showing thick peristome and parietalis <bold>D</bold> aperture facing right view showing tongue-like flexion of the lamella <bold>E</bold> aperture facing left view <bold>F</bold> apical view. Scale bar: 1 mm.</p></caption><graphic xmlns:xlink="http://www.w3.org/1999/xlink" xlink:href="zookeys-1167-089_article-102840__-g005.jpg" position="float" orientation="portrait" xlink:type="simple" id="oo_863996.jpg"><uri content-type="original_file" xlink:type="simple">https://binary.pensoft.net/fig/863996</uri></graphic></fig><fig id="F6" position="float" orientation="portrait"><object-id xmlns:xlink="http://www.w3.org/1999/xlink" content-type="doi" xlink:type="simple">10.3897/zookeys.1167.102840.figure6</object-id><object-id xmlns:xlink="http://www.w3.org/1999/xlink" content-type="arpha" xlink:type="simple">41ACC5C2-EC69-5D41-AF28-31DBA31A2BB2</object-id><label>Figure 6.</label><caption><p>3D visualizations of X-ray micro-CT data of fossil <italic><tp:taxon-name><tp:taxon-name-part taxon-name-part-type="genus" reg="Carychium">Carychium</tp:taxon-name-part><tp:taxon-name-part taxon-name-part-type="species" reg="floridanum">floridanum</tp:taxon-name-part></tp:taxon-name></italic> G. H. Clapp, 1918 (<named-content xmlns:xlink="http://www.w3.org/1999/xlink" content-type="dwc:institutional_code" xlink:title="Natural History Museum Bern, Bern, Switzerland" xlink:href="http://grbio.org/institution/naturhistorisches-museum-der-burgergemeinde-bern" xlink:type="simple">NMBE</named-content> 577016) <bold>A</bold> apertural view <bold>B</bold> dorsal view <bold>C</bold> umbilical view showing thick peristome and parietalis <bold>D</bold> aperture facing right view <bold>E</bold> aperture facing left view <bold>F</bold> apical view. Scale bar: 1mm.</p></caption><graphic xmlns:xlink="http://www.w3.org/1999/xlink" xlink:href="zookeys-1167-089_article-102840__-g006.jpg" position="float" orientation="portrait" xlink:type="simple" id="oo_863997.jpg"><uri content-type="original_file" xlink:type="simple">https://binary.pensoft.net/fig/863997</uri></graphic></fig><p>The two shells were compared to the syntype shell from Snapper Creek Hammock, Miami, FL (<named-content xmlns:xlink="http://www.w3.org/1999/xlink" content-type="dwc:institutional_code" xlink:title="Carnegie Museum of Natural History, Pittsburgh, PA, USA" xlink:href="http://grbio.org/institution/carnegie-museum-natural-history" xlink:type="simple">CM</named-content> 46540) presented in <xref ref-type="bibr" rid="B12">Jochum et al. (2017</xref>, figs 6, 7) and additionally, to a Recent shell from the Wakulla Springs, FL population [<named-content xmlns:xlink="http://www.w3.org/1999/xlink" content-type="dwc:institutional_code" xlink:title="Natural History Museum Bern, Bern, Switzerland" xlink:href="http://grbio.org/institution/naturhistorisches-museum-der-burgergemeinde-bern" xlink:type="simple">NMBE</named-content> 572256 (ex. <abbrev xmlns:xlink="http://www.w3.org/1999/xlink" xlink:title="Adrienne Jochum Collection" id="ABBRID0E1JAE" xlink:type="simple">AJC</abbrev> 1446)] [<xref ref-type="bibr" rid="B29">Weigand et al. 2013</xref>, Evolutionary Lineage (<abbrev xmlns:xlink="http://www.w3.org/1999/xlink" xlink:title="Evolutionary Lineage" id="ABBRID0ECKAE" xlink:type="simple">EL</abbrev>) C5] (Figs <xref ref-type="fig" rid="F7">7</xref>, <xref ref-type="fig" rid="F8">8</xref>).</p><fig id="F7" position="float" orientation="portrait"><object-id xmlns:xlink="http://www.w3.org/1999/xlink" content-type="doi" xlink:type="simple">10.3897/zookeys.1167.102840.figure7</object-id><object-id xmlns:xlink="http://www.w3.org/1999/xlink" content-type="arpha" xlink:type="simple">08B0537D-1043-5A60-A7C2-2AF13A6BF180</object-id><label>Figure 7.</label><caption><p>Recent <italic><tp:taxon-name><tp:taxon-name-part taxon-name-part-type="genus" reg="Carychium">Carychium</tp:taxon-name-part><tp:taxon-name-part taxon-name-part-type="species" reg="floridanum">floridanum</tp:taxon-name-part></tp:taxon-name></italic> G. H. Clapp, 1918 (<named-content xmlns:xlink="http://www.w3.org/1999/xlink" content-type="dwc:institutional_code" xlink:title="Natural History Museum Bern, Bern, Switzerland" xlink:href="http://grbio.org/institution/naturhistorisches-museum-der-burgergemeinde-bern" xlink:type="simple">NMBE</named-content> 572256) from Wakulla Springs, Florida. Light microscopic images showing <bold>A</bold> apertural view with thick peristome, parietalis and columellaris <bold>B</bold> dorsal view showing axial ribbing <bold>C</bold> aperture facing right view <bold>D</bold> aperture facing left view <bold>E</bold> umbilical view showing thick peristome and parietalis <bold>F</bold> apical view. Scale bar: 0.5 mm.</p></caption><graphic xmlns:xlink="http://www.w3.org/1999/xlink" xlink:href="zookeys-1167-089_article-102840__-g007.jpg" position="float" orientation="portrait" xlink:type="simple" id="oo_863998.jpg"><uri content-type="original_file" xlink:type="simple">https://binary.pensoft.net/fig/863998</uri></graphic></fig><fig id="F8" position="float" orientation="portrait"><object-id xmlns:xlink="http://www.w3.org/1999/xlink" content-type="doi" xlink:type="simple">10.3897/zookeys.1167.102840.figure8</object-id><object-id xmlns:xlink="http://www.w3.org/1999/xlink" content-type="arpha" xlink:type="simple">43D0A3C4-6559-51C3-96AA-E7BAD088CBB2</object-id><label>Figure 8.</label><caption><p>3D visualizations of X-ray micro-CT data of extant <italic><tp:taxon-name><tp:taxon-name-part taxon-name-part-type="genus" reg="Carychium">Carychium</tp:taxon-name-part><tp:taxon-name-part taxon-name-part-type="species" reg="floridanum">floridanum</tp:taxon-name-part></tp:taxon-name></italic> G. H. Clapp, 1918 (<named-content xmlns:xlink="http://www.w3.org/1999/xlink" content-type="dwc:institutional_code" xlink:title="Natural History Museum Bern, Bern, Switzerland" xlink:href="http://grbio.org/institution/naturhistorisches-museum-der-burgergemeinde-bern" xlink:type="simple">NMBE</named-content> 572256) from Wakulla Springs, Florida <bold>A</bold> apertural view <bold>B</bold> dorsal view <bold>C</bold> aperture facing right view <bold>D</bold> aperture facing left view <bold>E</bold> cross section of <bold>D</bold> showing lamellar flexion <bold>F</bold> cross section of <bold>B</bold> showing full columellar extension <bold>G</bold> apical view. Scale bar: 0.5 mm.</p></caption><graphic xmlns:xlink="http://www.w3.org/1999/xlink" xlink:href="zookeys-1167-089_article-102840__-g008.jpg" position="float" orientation="portrait" xlink:type="simple" id="oo_863999.jpg"><uri content-type="original_file" xlink:type="simple">https://binary.pensoft.net/fig/863999</uri></graphic></fig></tp:treatment-sec><tp:treatment-sec sec-type="Stratigraphic occurrence" id="SECID0EMNAE"><title>Stratigraphic occurrence.</title><p>Freshwater Marl Bed (middle nonmarine layer) <named-content xmlns:xlink="http://www.w3.org/1999/xlink" xlink:type="simple" content-type="institution" xlink:href="http://grbio.org/institution/florida-museum-natural-history">Florida Museum of Natural History Invertebrate Paleontology</named-content> (<named-content xmlns:xlink="http://www.w3.org/1999/xlink" content-type="dwc:institutional_code" xlink:title="Florida Museum of Natural History Invertebrate Paleontology" xlink:href="http://grbio.org/institution/florida-museum-natural-history" xlink:type="simple">FLMNH</named-content> IP) locality OR022, Lower Pleistocene Nashua Formation.</p></tp:treatment-sec><tp:treatment-sec sec-type="description" id="SECID0EXNAE"><title>Description.</title><p>Shell medium-sized for genus (SH: 1.6–1.8 mm), pupiform in shape, glossy; teleoconch with occasional, fine threadlike ribs, with 4.5–5 tumid whorls. Suture deep. Protoconch smooth, bulbous, shiny, and distinct from teleoconch. Whorl profile strongly convex, aperture higher than wide, elliptical, with 2 barriers, parietal robust with the columellaris constituting a low swollen hump deep in the shell. Peristome doubled and heavily callused, expanded in palatal, basal and columellar regions; largely reflected at the base. Palatal lip weakly sigmoid and buttressed with heavy callus inside and marked with a concavity or line at mid-section behind the apertural rim, extending 2/3 the body whorl in aperture facing left profile view (clearly visible on the grey shell and not detectable on the yellowish one) (Fig. <xref ref-type="fig" rid="F4">4</xref>). PH 38% of SH. The upper palatal part of the peristome is narrower causing the callused mid-section to project beyond the apertural rim (in aperture facing left view). Umbilicus rimate (Figs <xref ref-type="fig" rid="F5">5D</xref>, <xref ref-type="fig" rid="F6">6D</xref>). Internally, a single lamella spirals down the columella for at least the last whorl and a half, terminating in the parietalis of the aperture, which is partially visible and positioned near the columellar side of the inner margin of the peristome in umbilical view (Figs <xref ref-type="fig" rid="F5">5C</xref>, <xref ref-type="fig" rid="F6">6C</xref>). The lamella is concave, broadly expanded and wing-like, and strongly flexes down immediately before the aperture, forming the robust parietalis (Figs <xref ref-type="fig" rid="F5">5A, E</xref>, <xref ref-type="fig" rid="F6">6A, E</xref>). The surface of the lamella is broad (in dorsal view) with the edge sloping slightly oblique to the columella, flipping over forming a thickened, tongue-like structure in aperture facing right view (Figs <xref ref-type="fig" rid="F5">5B, D</xref>, <xref ref-type="fig" rid="F6">6B, D</xref>). The early lamella starts tightly spiraling down the columella at about 2/3 the height of the penultimate whorl (Figs <xref ref-type="fig" rid="F5">5B</xref>, <xref ref-type="fig" rid="F6">6B</xref>), expanding rapidly to its fullest winged extension in the middle of the penultimate whorl (Figs <xref ref-type="fig" rid="F5">5A</xref>, <xref ref-type="fig" rid="F6">6A</xref>). The callused swollen peristome is flush with the convexity of the penultimate whorl in aperture facing left view (Figs <xref ref-type="fig" rid="F5">5E</xref>, <xref ref-type="fig" rid="F6">6E</xref>). The regularly coiled spire is broad with the penultimate whorl expanding almost completely over the body whorl in apical view (Figs <xref ref-type="fig" rid="F5">5F</xref>, <xref ref-type="fig" rid="F6">6F</xref>).</p></tp:treatment-sec><tp:treatment-sec sec-type="description" id="SECID0EBQAE"><title>Measurements.</title><p>SH = 1.6–1.8 mm; SW = 0.81–0.92 mm; PH = 0.60–0.7 mm; PW = 0.61–0.67 mm (<italic>N</italic> = 3).</p></tp:treatment-sec><tp:treatment-sec sec-type="Occurrence" id="SECID0EJQAE"><title>Occurrence.</title><p>A frequent find in the bulk samples of the Freshwater Marl Bed (middle nonmarine layer).</p><p>Living <italic><tp:taxon-name><tp:taxon-name-part taxon-name-part-type="genus" reg="Carychium">C.</tp:taxon-name-part><tp:taxon-name-part taxon-name-part-type="species" reg="floridanum">floridanum</tp:taxon-name-part></tp:taxon-name></italic> are known today from central Florida up to Wakulla Springs (<xref ref-type="bibr" rid="B29">Weigand et al. 2013</xref>). Earlier collections at the beginning of the 20<sup>th</sup> century extended as far south as the type locality of Miami in Dade County and in southwestern Florida at Cape Sable, Monroe County (<xref ref-type="bibr" rid="B3">Clapp 1918</xref>). Though human encroachment, canalization practices and habitat modification have severely impacted its occurrence in southern Florida, the paucity of recent records in south Florida is likely the result of limited sampling and not extirpation of the species in this part of the state.</p></tp:treatment-sec><tp:treatment-sec sec-type="material" id="SECID0EFRAE"><title>Recent material for comparison.</title><p><italic><tp:taxon-name><tp:taxon-name-part taxon-name-part-type="genus" reg="Carychium">Carychium</tp:taxon-name-part><tp:taxon-name-part taxon-name-part-type="species" reg="floridanum">floridanum</tp:taxon-name-part></tp:taxon-name></italic> G. H. Clapp, 1918, Wakulla Springs, Wakulla County, FL; <named-content xmlns:xlink="http://www.w3.org/1999/xlink" content-type="dwc:verbatimCoordinates" xlink:type="simple"><named-content content-type="geo-json" specific-use="{&#34;type&#34;:&#34;Point&#34;,&#34;coordinates&#34;:[-84.303100,30.235500]}" id="NCID0EZRAE" xlink:type="simple">30.2355, −84.3031</named-content></named-content>; BARCA032-10; [<named-content xmlns:xlink="http://www.w3.org/1999/xlink" content-type="dwc:institutional_code" xlink:title="Natural History Museum Bern, Bern, Switzerland" xlink:href="http://grbio.org/institution/naturhistorisches-museum-der-burgergemeinde-bern" xlink:type="simple">NMBE</named-content> 572256 (ex. <abbrev xmlns:xlink="http://www.w3.org/1999/xlink" xlink:title="Adrienne Jochum Collection" id="ABBRID0EGSAE" xlink:type="simple">AJC</abbrev> 1446)] (<italic>N</italic> = 1) (<xref ref-type="bibr" rid="B29">Weigand et al. 2013</xref>) (Figs <xref ref-type="fig" rid="F7">7</xref>, <xref ref-type="fig" rid="F8">8</xref>).</p></tp:treatment-sec><tp:treatment-sec sec-type="description" id="SECID0EYSAE"><title>Description and comparison.</title><p>Shell pupiform, translucent with fine threadlike ribbing on the teleoconch. 4.5 tumid whorls. Aperture elliptical with 2 barriers; parietalis points downwards and columellaris is stronger than in the fossil shells. The fossil shells show greater whorl convexity and a bulbous protoconch. Peristome unevenly shaped and thickly callused, parietal shield more extensive than in fossil shells. Measurements (<named-content xmlns:xlink="http://www.w3.org/1999/xlink" content-type="dwc:institutional_code" xlink:title="Natural History Museum Bern, Bern, Switzerland" xlink:href="http://grbio.org/institution/naturhistorisches-museum-der-burgergemeinde-bern" xlink:type="simple">NMBE</named-content> 572256): SH = 1.67 mm; SW= 0.84 mm; PH = 0.68 mm; PW= 0.65 mm.</p></tp:treatment-sec><tp:treatment-sec sec-type="remarks" id="SECID0EGTAE"><title>Remarks.</title><p>Considering that <italic><tp:taxon-name><tp:taxon-name-part taxon-name-part-type="genus" reg="Carychium">C.</tp:taxon-name-part><tp:taxon-name-part taxon-name-part-type="species" reg="floridanum">floridanum</tp:taxon-name-part></tp:taxon-name></italic> is clearly genetically and morphologically distinct from its SE North American congeners [<abbrev xmlns:xlink="http://www.w3.org/1999/xlink" xlink:title="Evolutionary Lineage" id="ABBRID0EXTAE" xlink:type="simple">EL</abbrev> C5 in <xref ref-type="bibr" rid="B29">Weigand et al (2013)</xref>], the internal morphology of the northern Wakulla Springs material is congruent with that of the fossil shells here but not fully congruent with that of the southern syntype material (<named-content xmlns:xlink="http://www.w3.org/1999/xlink" content-type="dwc:institutional_code" xlink:title="Carnegie Museum of Natural History, Pittsburgh, PA, USA" xlink:href="http://grbio.org/institution/carnegie-museum-natural-history" xlink:type="simple">CM</named-content> 46540) in <xref ref-type="bibr" rid="B12">Jochum et al. (2017)</xref>. The possibility that the Wakulla Springs population and the fossil shells in this study could instead constitute a northern-central Floridian lineage designated <italic><tp:taxon-name><tp:taxon-name-part taxon-name-part-type="genus" reg="Carychium">C.</tp:taxon-name-part><tp:taxon-name-part taxon-name-part-type="species" reg="floridanum">floridanum</tp:taxon-name-part></tp:taxon-name></italic> by <xref ref-type="bibr" rid="B29">Weigand et al. (2013)</xref> has yet to be investigated. Ultimately, until genetic data from <italic><tp:taxon-name><tp:taxon-name-part taxon-name-part-type="genus" reg="Carychium">C.</tp:taxon-name-part><tp:taxon-name-part taxon-name-part-type="species" reg="floridanum">floridanum</tp:taxon-name-part></tp:taxon-name></italic> from southern Florida is available to prove otherwise, we maintain that the fossil and the Wakulla Springs members are <italic><tp:taxon-name><tp:taxon-name-part taxon-name-part-type="genus" reg="Carychium">C.</tp:taxon-name-part><tp:taxon-name-part taxon-name-part-type="species" reg="floridanum">floridanum</tp:taxon-name-part></tp:taxon-name></italic>.</p></tp:treatment-sec><ref-list><ref id="B29"><mixed-citation xmlns:xlink="http://www.w3.org/1999/xlink" xlink:type="simple"><person-group><name name-style="western"><surname>Weigand</surname><given-names>AM</given-names></name><name name-style="western"><surname>Jochum</surname><given-names>A</given-names></name><name name-style="western"><surname>Slapnik</surname><given-names>R</given-names></name><name name-style="western"><surname>Schnitzler</surname><given-names>J</given-names></name><name name-style="western"><surname>Zarza</surname><given-names>E</given-names></name><name name-style="western"><surname>Klussmann-Kolb</surname><given-names>A</given-names></name></person-group> (<year>2013</year>) <article-title>Evolution of microgastropods (<tp:taxon-name><tp:taxon-name-part taxon-name-part-type="superfamily">Ellobioidea</tp:taxon-name-part></tp:taxon-name>, <tp:taxon-name><tp:taxon-name-part taxon-name-part-type="family">Carychiidae</tp:taxon-name-part></tp:taxon-name>): Integrating taxonomic, phylogenetic and evolutionary hypotheses.</article-title><source>BMC Evolutionary Biology</source><volume>13</volume>(<issue>1</issue>): <fpage>18</fpage>. <ext-link xlink:href="10.1186/1471-2148-13-18" ext-link-type="doi" xlink:type="simple">https://doi.org/10.1186/1471-2148-13-18</ext-link></mixed-citation></ref><ref id="B12"><mixed-citation xmlns:xlink="http://www.w3.org/1999/xlink" xlink:type="simple"><person-group><name name-style="western"><surname>Jochum</surname><given-names>A</given-names></name><name name-style="western"><surname>Weigand</surname><given-names>AM</given-names></name><name name-style="western"><surname>Bochud</surname><given-names>E</given-names></name><name name-style="western"><surname>Inäbnit</surname><given-names>T</given-names></name><name name-style="western"><surname>Dörge</surname><given-names>D</given-names></name><name name-style="western"><surname>Ruthensteiner</surname><given-names>B</given-names></name><name name-style="western"><surname>Favre</surname><given-names>A</given-names></name><name name-style="western"><surname>Martels</surname><given-names>G</given-names></name><name name-style="western"><surname>Kampschulte</surname><given-names>M</given-names></name></person-group> (<year>2017</year>) <article-title>Three new species of <italic><tp:taxon-name><tp:taxon-name-part taxon-name-part-type="genus">Carychium</tp:taxon-name-part></tp:taxon-name></italic> O. F. Müller, 1773 from the southeastern USA, Belize, and Panama are described using computer tomography (CT) (<tp:taxon-name><tp:taxon-name-part taxon-name-part-type="suborder">Eupulmonata</tp:taxon-name-part></tp:taxon-name>, <tp:taxon-name><tp:taxon-name-part taxon-name-part-type="superfamily">Ellobioidea</tp:taxon-name-part></tp:taxon-name>, <tp:taxon-name><tp:taxon-name-part taxon-name-part-type="family">Carychiidae</tp:taxon-name-part></tp:taxon-name>).</article-title><source>ZooKeys</source><volume>675</volume>: <fpage>97</fpage>–<lpage>127</lpage>. <ext-link xlink:href="10.3897/zookeys.675.12453" ext-link-type="doi" xlink:type="simple">https://doi.org/10.3897/zookeys.675.12453</ext-link></mixed-citation></ref><ref id="B3"><mixed-citation xmlns:xlink="http://www.w3.org/1999/xlink" xlink:type="simple"><person-group><name name-style="western"><surname>Clapp</surname><given-names>GH</given-names></name></person-group> (<year>1918</year>) <article-title>New southern forms of <italic><tp:taxon-name><tp:taxon-name-part taxon-name-part-type="genus">Carychium</tp:taxon-name-part></tp:taxon-name></italic> and <italic><tp:taxon-name><tp:taxon-name-part taxon-name-part-type="genus">Thysanophora</tp:taxon-name-part></tp:taxon-name></italic>.</article-title><source>The Nautilus</source><volume>31</volume>(<issue>3</issue>): <fpage>73</fpage>–<lpage>74</lpage>.</mixed-citation></ref></ref-list></tp:taxon-treatment>
