# Supplementary material for: ﻿Fossil Carychiidae (Eupulmonata, Ellobioidea) from the Lower Pleistocene Nashua Formation of Florida, with the description of a new species
Source: Zookeys. 2023 Jun 14;1167:89–107. doi: 10.3897/zookeys.1167.102840 (PMC10285683; doi:10.3897/zookeys.1167.102840)
Supplement: XML Treatment for Carychium nashuaense [file zookeys.1167.102840-treatment2.xml]

<!DOCTYPE tp:taxon-treatment
  PUBLIC "-//TaxonX//DTD Taxonomic Treatment Publishing DTD v0 20100105//EN" "tax-treatment-NSO.dtd">
<tp:taxon-treatment xmlns:tp="http://www.plazi.org/taxpub"><tp:treatment-meta><kwd-group><label>Taxon classification</label><kwd>
                <named-content content-type="kingdom">Animalia</named-content>
              </kwd><kwd>
                <named-content content-type="order">Ellobiida</named-content>
              </kwd><kwd>
                <named-content content-type="family">Ellobiidae</named-content>
              </kwd></kwd-group><mixed-citation publication-type="journal"><person-group><name><surname>Jochum</surname><given-names>Adrienne</given-names></name><name><surname>Bochud</surname><given-names>Estée</given-names></name><name><surname>Haberthür</surname><given-names>David</given-names></name><name><surname>Lee</surname><given-names>Harry G.</given-names></name><name><surname>Hlushchuk</surname><given-names>Ruslan</given-names></name><name><surname>Portell</surname><given-names>Roger W.</given-names></name></person-group><article-title>﻿Fossil <tp:taxon-name><tp:taxon-name-part taxon-name-part-type="family">Carychiidae</tp:taxon-name-part></tp:taxon-name> (<tp:taxon-name><tp:taxon-name-part taxon-name-part-type="suborder">Eupulmonata</tp:taxon-name-part></tp:taxon-name>, <tp:taxon-name><tp:taxon-name-part taxon-name-part-type="superfamily">Ellobioidea</tp:taxon-name-part></tp:taxon-name>) from the Lower Pleistocene Nashua Formation of Florida, with the description of a new species</article-title><source>Zookeys</source><day>14</day><month>06</month><year>2023</year><volume>1167</volume><fpage>89</fpage><lpage>107</lpage><pub-id pub-id-type="doi">10.3897/zookeys.1167.102840</pub-id></mixed-citation></tp:treatment-meta><tp:nomenclature><label>﻿</label><tp:taxon-name>
              <object-id xmlns:xlink="http://www.w3.org/1999/xlink" content-type="arpha" xlink:type="simple">55D707AE-931E-5133-A0B1-D955532A82CE</object-id>
              <tp:taxon-name-part taxon-name-part-type="genus" reg="Carychium">Carychium</tp:taxon-name-part>
              <tp:taxon-name-part taxon-name-part-type="species" reg="nashuaense">nashuaense</tp:taxon-name-part>
              <object-id xmlns:xlink="http://www.w3.org/1999/xlink" content-type="zoobank" xlink:type="simple">https://zoobank.org/A8021066-EA5D-4152-8E66-9D35C8F0AF69</object-id>
            </tp:taxon-name><tp:taxon-authority>Jochum, Lee &amp; Portell</tp:taxon-authority><tp:taxon-status xmlns:xlink="http://www.w3.org/1999/xlink" xlink:type="simple">sp. nov.</tp:taxon-status><xref ref-type="fig" rid="F9">Figs 9</xref><xref ref-type="fig" rid="F10">, 10</xref><xref ref-type="fig" rid="F11">, 11</xref><xref ref-type="fig" rid="F12">, 12</xref></tp:nomenclature><tp:treatment-sec sec-type="type material" id="SECID0EKXAE"><title>Type material.</title><p><bold><italic>Holotype</italic></bold>: USA, Florida • SH = 1.58 mm, SW = 0.72 mm, PH = 0.56 mm, PW = 0.53 mm; Orange County, Orlando; <named-content xmlns:xlink="http://www.w3.org/1999/xlink" content-type="dwc:verbatimCoordinates" xlink:type="simple"><named-content content-type="geo-json" specific-use="{&#34;type&#34;:&#34;Point&#34;,&#34;coordinates&#34;:[-81.037500,28.448900]}" id="NCID0EYXAE" xlink:type="simple">28.4489, −81.0375</named-content></named-content> (WGS84) encompassing 500 m radius; Oct. 2021; R. Portell and H. Means leg.; <named-content xmlns:xlink="http://www.w3.org/1999/xlink" content-type="dwc:institutional_code" xlink:title="Natural History Museum Bern, Bern, Switzerland" xlink:href="http://grbio.org/institution/naturhistorisches-museum-der-burgergemeinde-bern" xlink:type="simple">NMBE</named-content> 577017. <bold><italic>Paratypes</italic></bold>: USA, Florida • 2 figured shells; same data as for holotype; <named-content xmlns:xlink="http://www.w3.org/1999/xlink" content-type="dwc:institutional_code" xlink:title="Natural History Museum Bern, Bern, Switzerland" xlink:href="http://grbio.org/institution/naturhistorisches-museum-der-burgergemeinde-bern" xlink:type="simple">NMBE</named-content> 577018–577019 • 3 shells; same data as for holotype; <named-content xmlns:xlink="http://www.w3.org/1999/xlink" content-type="dwc:institutional_code" xlink:title="Florida Museum of Natural History, University of Florida, Gainesville, FL, USA" xlink:href="http://grbio.org/institution/florida-museum-natural-history" xlink:type="simple">UF</named-content> 335884–335886.</p></tp:treatment-sec><tp:treatment-sec sec-type="description" id="SECID0EYYAE"><title>Measurements.</title><p>SH = 1.43–1.63 mm, SW = 0.68–0.69 mm, PH = 0.53–0.57 mm, PW = 0.51–0.54 mm.</p></tp:treatment-sec><tp:treatment-sec sec-type="diagnosis" id="SECID0E4YAE"><title>Diagnosis.</title><p>Shell 1.54 mm (mean) in height, elongate-pupiform with elliptical-ovate shaped aperture, thickly callused double peristome with a deeply set columellar-basal apertural barrier and a pronounced parietal denticle. Internally, <italic><tp:taxon-name><tp:taxon-name-part taxon-name-part-type="genus" reg="Carychium">C.</tp:taxon-name-part><tp:taxon-name-part taxon-name-part-type="species" reg="nashuaense">nashuaense</tp:taxon-name-part></tp:taxon-name></italic> sp. nov. has a highly sinuate, tightly coiled, double structured lamellar configuration.</p></tp:treatment-sec><tp:treatment-sec sec-type="description" id="SECID0EOZAE"><title>Description.</title><p>Shell medium-sized for the genus, elongate-pupiform, robust, with 5 tumid whorls and a large aperture. PH is 36% of SH, elliptical-ovate, the inner callused, upper palatal side is somewhat angular. Protoconch bulbous, smooth, and shiny; teleoconch ornamented by equidistantly aligned, broad ribs. Suture deeply impressed, not descending towards the aperture. Whorl profile strongly convex, especially on middle whorls, less so on body whorl. Peristome thickly callused and doubled with a thinner, sharp rim at the margins. Columellar portion broadly expanded, heavily callused, palatal lip thicker at mid-section. Outer, basal and columellar margins reflected, parietal callus thick. Two apertural barriers, visible in apertural view; large prominent deeply set parietalis situated almost medially with a slight downward tendency, not reaching margin of peristome; small columellaris near the base of the columella. The moderately thick parietalis is set deep and advances a short distance beyond the thickly callused inner margin of the peristome in umbilical view. Umbilicus chink-like. From apical view, the spire is dominated by the tumid third and fourth whorls causing the body whorl to completely disappear under their convexity. The reflected, wing-like apertural lip projects away from the spire in apical and umbilical view (Figs <xref ref-type="fig" rid="F9">9A</xref>, <xref ref-type="fig" rid="F10">10 C, F</xref>). Internally, two lamellae spiral down the columella for at least the last whorl and a half, terminating in the parietalis and columellaris in the aperture. The major lamella is highly sinuate, flipping over in frontal, apertural view (Figs <xref ref-type="fig" rid="F10">10A</xref>, <xref ref-type="fig" rid="F11">11A</xref>, <xref ref-type="fig" rid="F12">12A</xref>). It forms a spatulate, wing-like extension in the penultimate whorl just above the junction with the body whorl in aperture facing right and aperture facing left view (Figs <xref ref-type="fig" rid="F10">10D–E</xref>, <xref ref-type="fig" rid="F11">11D–E</xref>, <xref ref-type="fig" rid="F12">12D–E</xref>). The second, low, tightly coiling lamella proceeds underneath the elaboration of the major lamella, internally forming a conspicuous knob on the columella at mid-section of the body whorl before dropping straight down towards the base of the columella (Figs <xref ref-type="fig" rid="F10">10B</xref>, <xref ref-type="fig" rid="F11">11B</xref>, <xref ref-type="fig" rid="F12">12B</xref>).</p><fig id="F9" position="float" orientation="portrait"><object-id xmlns:xlink="http://www.w3.org/1999/xlink" content-type="doi" xlink:type="simple">10.3897/zookeys.1167.102840.figure9</object-id><object-id xmlns:xlink="http://www.w3.org/1999/xlink" content-type="arpha" xlink:type="simple">53B3041B-5548-5340-9034-9AFB4540E9E4</object-id><label>Figure 9.</label><caption><p>Light microscopic images of <italic><tp:taxon-name><tp:taxon-name-part taxon-name-part-type="genus" reg="Carychium">Carychium</tp:taxon-name-part><tp:taxon-name-part taxon-name-part-type="species" reg="nashuaense">nashuaense</tp:taxon-name-part></tp:taxon-name></italic> sp. nov. <bold>A–G</bold> holotype (<named-content xmlns:xlink="http://www.w3.org/1999/xlink" content-type="dwc:institutional_code" xlink:title="Natural History Museum Bern, Bern, Switzerland" xlink:href="http://grbio.org/institution/naturhistorisches-museum-der-burgergemeinde-bern" xlink:type="simple">NMBE</named-content> 577017) <bold>H–N</bold> paratype (<named-content xmlns:xlink="http://www.w3.org/1999/xlink" content-type="dwc:institutional_code" xlink:title="Natural History Museum Bern, Bern, Switzerland" xlink:href="http://grbio.org/institution/naturhistorisches-museum-der-burgergemeinde-bern" xlink:type="simple">NMBE</named-content> 577018) <bold>O–U</bold> paratype (<named-content xmlns:xlink="http://www.w3.org/1999/xlink" content-type="dwc:institutional_code" xlink:title="Natural History Museum Bern, Bern, Switzerland" xlink:href="http://grbio.org/institution/naturhistorisches-museum-der-burgergemeinde-bern" xlink:type="simple">NMBE</named-content> 577019). Scale bar: 1 mm.</p></caption><graphic xmlns:xlink="http://www.w3.org/1999/xlink" xlink:href="zookeys-1167-089_article-102840__-g009.jpg" position="float" orientation="portrait" xlink:type="simple" id="oo_864000.jpg"><uri content-type="original_file" xlink:type="simple">https://binary.pensoft.net/fig/864000</uri></graphic></fig><fig id="F10" position="float" orientation="portrait"><object-id xmlns:xlink="http://www.w3.org/1999/xlink" content-type="doi" xlink:type="simple">10.3897/zookeys.1167.102840.figure10</object-id><object-id xmlns:xlink="http://www.w3.org/1999/xlink" content-type="arpha" xlink:type="simple">4DDB9271-7FA2-5418-966B-47EEECA6AB9F</object-id><label>Figure 10.</label><caption><p>3D visualizations of X-ray micro-CT data of <italic><tp:taxon-name><tp:taxon-name-part taxon-name-part-type="genus" reg="Carychium">Carychium</tp:taxon-name-part><tp:taxon-name-part taxon-name-part-type="species" reg="nashuaense">nashuaense</tp:taxon-name-part></tp:taxon-name></italic> sp. nov. holotype (<named-content xmlns:xlink="http://www.w3.org/1999/xlink" content-type="dwc:institutional_code" xlink:title="Natural History Museum Bern, Bern, Switzerland" xlink:href="http://grbio.org/institution/naturhistorisches-museum-der-burgergemeinde-bern" xlink:type="simple">NMBE</named-content> 577017) <bold>A</bold> apertural view showing sinuate lamella <bold>B</bold> dorsal view showing entire columellar axis <bold>C</bold> umbilical view showing thick peristome and parietalis <bold>D</bold> aperture facing right view <bold>E</bold> aperture facing left view <bold>F</bold> apical view. Scale bar: 1 mm.</p></caption><graphic xmlns:xlink="http://www.w3.org/1999/xlink" xlink:href="zookeys-1167-089_article-102840__-g010.jpg" position="float" orientation="portrait" xlink:type="simple" id="oo_864001.jpg"><uri content-type="original_file" xlink:type="simple">https://binary.pensoft.net/fig/864001</uri></graphic></fig><fig id="F11" position="float" orientation="portrait"><object-id xmlns:xlink="http://www.w3.org/1999/xlink" content-type="doi" xlink:type="simple">10.3897/zookeys.1167.102840.figure11</object-id><object-id xmlns:xlink="http://www.w3.org/1999/xlink" content-type="arpha" xlink:type="simple">21FE0AEB-5BE2-57E6-ABE8-CBFC17FA09FB</object-id><label>Figure 11.</label><caption><p>3D visualizations of X-ray micro-CT data of <italic><tp:taxon-name><tp:taxon-name-part taxon-name-part-type="genus" reg="Carychium">Carychium</tp:taxon-name-part><tp:taxon-name-part taxon-name-part-type="species" reg="nashuaense">nashuaense</tp:taxon-name-part></tp:taxon-name></italic> sp. nov. paratype (<named-content xmlns:xlink="http://www.w3.org/1999/xlink" content-type="dwc:institutional_code" xlink:title="Natural History Museum Bern, Bern, Switzerland" xlink:href="http://grbio.org/institution/naturhistorisches-museum-der-burgergemeinde-bern" xlink:type="simple">NMBE</named-content> 577018) <bold>A</bold> apertural view showing sinuate lamella <bold>B</bold> dorsal view <bold>C</bold> umbilical view showing thick peristome and parietalis <bold>D</bold> aperture facing right view <bold>E</bold> aperture facing left view <bold>F</bold> apical view. Scale bar: 1 mm.</p></caption><graphic xmlns:xlink="http://www.w3.org/1999/xlink" xlink:href="zookeys-1167-089_article-102840__-g011.jpg" position="float" orientation="portrait" xlink:type="simple" id="oo_864002.jpg"><uri content-type="original_file" xlink:type="simple">https://binary.pensoft.net/fig/864002</uri></graphic></fig><fig id="F12" position="float" orientation="portrait"><object-id xmlns:xlink="http://www.w3.org/1999/xlink" content-type="doi" xlink:type="simple">10.3897/zookeys.1167.102840.figure12</object-id><object-id xmlns:xlink="http://www.w3.org/1999/xlink" content-type="arpha" xlink:type="simple">0ABB569F-1AEE-5B68-824C-66FACEACA0D6</object-id><label>Figure 12.</label><caption><p>3D visualizations of X-ray micro-CT data of <italic><tp:taxon-name><tp:taxon-name-part taxon-name-part-type="genus" reg="Carychium">Carychium</tp:taxon-name-part><tp:taxon-name-part taxon-name-part-type="species" reg="nashuaense">nashuaense</tp:taxon-name-part></tp:taxon-name></italic> sp. nov. Paratype (<named-content xmlns:xlink="http://www.w3.org/1999/xlink" content-type="dwc:institutional_code" xlink:title="Natural History Museum Bern, Bern, Switzerland" xlink:href="http://grbio.org/institution/naturhistorisches-museum-der-burgergemeinde-bern" xlink:type="simple">NMBE</named-content> 577019) <bold>A</bold> apertural view showing sinuate lamella <bold>B</bold> dorsal view showing entire columellar axis <bold>C</bold> umbilical view showing thick peristome and parietalis <bold>D</bold> aperture facing right view <bold>E</bold> aperture facing left view <bold>F</bold> apical view. Scale bar: 1 mm.</p></caption><graphic xmlns:xlink="http://www.w3.org/1999/xlink" xlink:href="zookeys-1167-089_article-102840__-g012.jpg" position="float" orientation="portrait" xlink:type="simple" id="oo_864003.jpg"><uri content-type="original_file" xlink:type="simple">https://binary.pensoft.net/fig/864003</uri></graphic></fig></tp:treatment-sec><tp:treatment-sec sec-type="Differential diagnosis" id="SECID0E2AAG"><title>Differential diagnosis.</title><p><italic><tp:taxon-name><tp:taxon-name-part taxon-name-part-type="genus" reg="Carychium">Carychium</tp:taxon-name-part><tp:taxon-name-part taxon-name-part-type="species" reg="nashuaense">nashuaense</tp:taxon-name-part></tp:taxon-name></italic> sp. nov. appears morphologically to be a cross between <italic><tp:taxon-name><tp:taxon-name-part taxon-name-part-type="genus" reg="Carychium">C.</tp:taxon-name-part><tp:taxon-name-part taxon-name-part-type="species" reg="belizeense">belizeense</tp:taxon-name-part></tp:taxon-name></italic> Jochum &amp; Weigand, 2017 and <italic><tp:taxon-name><tp:taxon-name-part taxon-name-part-type="genus" reg="Carychium">C.</tp:taxon-name-part><tp:taxon-name-part taxon-name-part-type="species" reg="hardiei">hardiei</tp:taxon-name-part></tp:taxon-name></italic> Jochum &amp; Weigand, 2017. These two species are much larger than <italic><tp:taxon-name><tp:taxon-name-part taxon-name-part-type="genus" reg="Carychium">C.</tp:taxon-name-part><tp:taxon-name-part taxon-name-part-type="species" reg="nashuaense">nashuaense</tp:taxon-name-part></tp:taxon-name></italic> sp. nov. and have smoother shells. Even though <italic><tp:taxon-name><tp:taxon-name-part taxon-name-part-type="genus" reg="Carychium">C.</tp:taxon-name-part><tp:taxon-name-part taxon-name-part-type="species" reg="nashuaense">nashuaense</tp:taxon-name-part></tp:taxon-name></italic> sp. nov. was buried under marl for about 2 million years, the ribbing structure on the teleoconch is remarkably well preserved. The shell shape with the highly convex third and fourth whorls extending over the body whorl, preventing it from being observed in apical view, is most similar to that of <italic><tp:taxon-name><tp:taxon-name-part taxon-name-part-type="genus" reg="Carychium">C.</tp:taxon-name-part><tp:taxon-name-part taxon-name-part-type="species" reg="belizeense">belizeense</tp:taxon-name-part></tp:taxon-name></italic>. On the other hand, the prominent parietalis proceeding far above the peristome edge (umbilical view) and the elliptical apertural form and reduced peristome thickness in that species differs significantly from that of the highly callused <italic><tp:taxon-name><tp:taxon-name-part taxon-name-part-type="genus" reg="Carychium">C.</tp:taxon-name-part><tp:taxon-name-part taxon-name-part-type="species" reg="nashuaense">nashuaense</tp:taxon-name-part></tp:taxon-name></italic> sp. nov. Internally, the lamella of C. <italic><tp:taxon-name><tp:taxon-name-part taxon-name-part-type="genus" reg="Carychium"/><tp:taxon-name-part taxon-name-part-type="species" reg="belizeense">belizeense</tp:taxon-name-part></tp:taxon-name></italic> is highly sinuate and complexly structured on a very compact and short columella.</p></tp:treatment-sec><tp:treatment-sec sec-type="etymology" id="SECID0EYDAG"><title>Etymology.</title><p>The specific epithet refers to this species being found in the Freshwater Marl Bed of the Nashua Formation.</p></tp:treatment-sec><tp:treatment-sec sec-type="Stratigraphic occurrence" id="SECID0E4DAG"><title>Stratigraphic occurrence.</title><p>Freshwater Marl Bed (middle nonmarine layer) (<named-content xmlns:xlink="http://www.w3.org/1999/xlink" content-type="dwc:institutional_code" xlink:title="Florida Museum of Natural History Invertebrate Paleontology" xlink:href="http://grbio.org/institution/florida-museum-natural-history" xlink:type="simple">FLMNH</named-content> IP locality OR022), Lower Pleistocene Nashua Formation.</p></tp:treatment-sec></tp:taxon-treatment>
