# Supplementary material for: ﻿Fossil Carychiidae (Eupulmonata, Ellobioidea) from the Lower Pleistocene Nashua Formation of Florida, with the description of a new species
Source: Zookeys. 2023 Jun 14;1167:89–107. doi: 10.3897/zookeys.1167.102840 (PMC10285683; doi:10.3897/zookeys.1167.102840)
Supplement: Supplementary material 1 — X-ray micro-CT parameters [file zookeys-1167-089_article-102840__-s001.xlsx]

## Sheet: Sheet1
	LogFile	Sample	Scanner	Voxel size [um]	Voltage [kV]	Current [uA]	Number of projections	Camera Size	Rotation Step [°]
0	Shell_B\2um\rec\Shell_B_rec.log	Shell_B (NMBE 577016)	SkyScan 2214	1.99994	60	130	1913	(4032, 2688)	0.1
1	Shell_A\2um\rec\Shell_A_rec.log	Shell_A (NMBE 577015)	SkyScan 2214	1.99994	60	130	1913	(4032, 2688)	0.1
2	PotentialSpecies#2\Bulk_01.5um\rec\BulkShells_rec.log	VOI (NMBE 577017 holotype)	SkyScan 2214	1.50005	60	130	3601	(4032, 2688)	0.1
3	PotentialSpecies#2\Bulk_01.5um\rec\BulkShells_rec.log	VOI(1) (NMBE 577018)	SkyScan 2214	1.50005	60	130	3601	(4032, 2688)	0.1
4	PotentialSpecies#2\Bulk_01.5um\rec\BulkShells_rec.log	VOI(2) (NMBE 577019)	SkyScan 2214	1.50005	60	130	3601	(4032, 2688)	0.1
